# Supplementary material for: Data supporting that miR-92a suppresses angiogenic activity of adipose-derived mesenchymal stromal cells by down-regulating hepatocyte growth factor
Source: Data Brief. 2015 Dec 17;6:295–310. doi: 10.1016/j.dib.2015.12.021 (PMC4706626; doi:10.1016/j.dib.2015.12.021)
Supplement: Supplementary file 1 — Supplementary material [file mmc1.zip]

Archive with 5 entries (5 files):
- coi_disclosure_Sagaradze.pdf
- coi_disclosure_Akopyan.pdf
- coi_disclosure_Efimenko.pdf
- coi_disclosure_Kalinina.pdf
- coi_disclosure_Lopatina.pdf
